# Supplementary material for: Multi-drug resistant Enterobacter bugandensis species isolated from the International Space Station and comparative genomic analyses with human pathogenic strains
Source: BMC Microbiol. 2018 Nov 23;18:175. doi: 10.1186/s12866-018-1325-2 (PMC6251167; doi:10.1186/s12866-018-1325-2)
Supplement: Supplementary file 1 — Table S1. Genomic characteristics, single nucleotide polymorphism, single nucleotide variations, and insertion/deletions of E. bugandensis strains isolated from ISS. (XLSX 11 kb) [file 12866_2018_1325_MOESM1_ESM.xlsx]

## Sheet: Assembly Stats
Supplementary Table S1. Genomic characteristics, single nucleotide polymorphism, single nucleotide variations, and insertion/deletions of E. burgandensis strains isolated from ISS.
Characteristics	IF2SWB1	IF2SWB5	IF2SWP2	IF2SWP3	IF3SWP2
Nanopore reads	18329	23381	59018	26402	42311
Illumina reads	1067381	421822	1203577	1516066	1078673
Illumina coverage (estimated)	108.2	42.8	122	153.7	109.3
Scaffolds	2	19	2	2	2
Longest scaffold (chromosome)	4768375	1190235	4768375	4767561	4768974
Shorter scaffold (plasmid)	164288	164287	164284	164285	164286
N50	4768375	717610	4768375	4767561	4768974
Genome length	4932663	4932867	4932659	4931846	4933260
Total number of variants identified by Genome Analysis Tool Kit (GATK) HaplotypeCaller by comparing MiSeq reads of 5 ISS isolates to the nominated reference genome IF3SWP21
SNP vs IF3SWP2 (GATK)	26	18	33	32	20
Indels vs IF3SWP2 (GATK)	8	3	6	8	3
SNV and indels observed after quality filtering and removal of variants found in direct comparison of IF3SWP2 with the IF3SWP2 reference. Positions with false calls have been masked in the variant analysis for the other 4 isolates.2
SNP vs IF3SWP2 (GATK)	9	12	15	13	0
Indels vs IF3SWP2 (GATK)	6	0	4	6	0
1In order to measure the nucleotide divergence between the 5 ISS isolates we performed variant calling using Illumina reads. To this end we selected isolate IF3SWP2 as the reference genome (termed IF3SWP2-Ref from here on) to which Illumina reads are aligned. Paired-reads (300x200bp) of each isolate were aligned to IF3SWP2-Ref using bwa-mem (version 0.7.10). Preprocessing of resulting BAM files w…
2Illumina reads of IF3SWP2 were aligned to its own genome assembly IF3SWP2-Ref designated as reference genome. In total, 20 mismatches (‘SNVs’) and 3 gaps (‘indels’) were identified, indicating assembly errors or mis-calls within repetitive regions. Positions with false calls have been masked in the variant analysis for the other 4 isolates. In addition, Illumina reads of the other 4 isolates wer…
