# Supplementary material for: Multi-drug resistant Enterobacter bugandensis species isolated from the International Space Station and comparative genomic analyses with human pathogenic strains
Source: BMC Microbiol. 2018 Nov 23;18:175. doi: 10.1186/s12866-018-1325-2 (PMC6251167; doi:10.1186/s12866-018-1325-2)
Supplement: Supplementary file 2 — Table S2. Plasmid gene content of ISS strains. (XLSX 17 kb) [file 12866_2018_1325_MOESM2_ESM.xlsx]

## Sheet: table
Supplementary Table S2. Plasmid gene content of ISS strains
Contig	Start	Stop	Length (bp)	Function
2	1917	1093	825	Transposase
2	2213	1950	264	Mobile element protein
2	2482	2282	201	Spermidine export protein MdtJ
2	4108	2624	1485	putative inner membrane efflux protein
2	4450	5256	807	Transcriptional regulator, LysR family
2	5695	5570	126	hypothetical protein
2	6690	5917	774	Oxidoreductase, aldo/keto reductase family
2	7226	6762	465	GCN5-related N-acetyltransferase
2	8010	7405	606	NAD(P)H oxidoreductase YRKL (EC 1.6.99.-) @ Putative NADPH-quinone reductase (modulator of drug activity B) @ Flavodoxin 2
2	8671	8210	462	Type IV secretory pathway, VirD2 components (relaxase)
2	8696	9313	618	hypothetical protein
2	10460	9441	1020	hypothetical protein
2	10648	10821	174	hypothetical protein
2	10989	12488	1500	hypothetical protein
2	13376	12513	864	FIG00643969: hypothetical protein
2	13644	13904	261	Putative transcriptional regulators containing the CopG/Arc/MetJ DNA-binding domain and a metal-binding domain
2	13891	14187	297	hypothetical protein
2	14834	14589	246	Mobile element protein
2	16236	15358	879	Permease of the drug/metabolite transporter superfamily
2	17596	16247	1350	putative aminotransferase
2	18165	17599	567	homoserine kinase
2	18406	18642	237	hypothetical protein
2	18921	19667	747	Transcriptional regulator, GntR family
2	20449	19697	753	ABC transporter ATP-binding protein
2	21149	20466	684	Amino acid ABC transporter, permease protein
2	21862	21152	711	Arginine ABC transporter, permease protein ArtQ
2	22663	21890	774	Lysine-arginine-ornithine-binding periplasmic protein precursor (TC 3.A.1.3.1)
2	23458	24453	996	Mobile element protein
2	26139	25717	423	Transcriptional regulator, AsnC family
2	26410	26285	126	hypothetical protein
2	26435	27277	843	Ornithine cyclodeaminase (EC 4.3.1.12)
2	27300	28217	918	hypothetical protein
2	28766	28563	204	hypothetical protein
2	28779	29831	1053	Succinylornithine transaminase (EC 2.6.1.81)
2	29828	30865	1038	Arginine N-succinyltransferase (EC 2.3.1.109)
2	30866	32365	1500	Succinylglutamic semialdehyde dehydrogenase (EC 1.2.1.71)
2	32362	33351	990	Succinylglutamate desuccinylase (EC 3.5.1.96)
2	33420	34106	687	Histidine ABC transporter, permease protein HisQ (TC 3.A.1.3.1)
2	34103	34819	717	Histidine ABC transporter, permease protein HisM (TC 3.A.1.3.1)
2	34886	35602	717	Histidine ABC transporter, ATP-binding protein HisP (TC 3.A.1.3.1)
2	35845	36630	786	Lysine-arginine-ornithine-binding periplasmic protein precursor (TC 3.A.1.3.1)
2	36770	37849	1080	Alanine racemase (EC 5.1.1.1)
2	38919	37987	933	Mobile element protein
2	39582	38968	615	Mobile element protein
2	39821	39705	117	hypothetical protein
2	40115	39837	279	Mobile element protein
2	41581	40679	903	Transcriptional regulator, LysR family
2	41679	42287	609	short chain dehydrogenase
2	43587	42406	1182	Putative drug efflux protein
2	43687	44583	897	Transcriptional regulator, LysR family
2	46083	44644	1440	6-phospho-beta-glucosidase (EC 3.2.1.86)
2	46577	46437	141	hypothetical protein
2	47292	48497	1206	Membrane protein mosC
2	49561	51435	1875	PTS system, beta-glucoside-specific IIB component (EC 2.7.1.69) / PTS system, beta-glucoside-specific IIC component / PTS system, beta-glucoside-specific IIA component
2	51445	52848	1404	6-phospho-beta-glucosidase (EC 3.2.1.86)
2	53356	52940	417	VagD
2	53583	53353	231	Virulence-associated protein vagC
2	54843	54001	843	Oxygen-insensitive NADPH nitroreductase (EC 1.-.-.-)
2	55495	54911	585	Transcriptional regulator, TetR family
2	56105	56950	846	NADPH:quinone oxidoreductase 2
2	57063	57491	429	Putative exported protein
2	58741	57833	909	hypothetical protein
2	59206	58883	324	hypothetical protein
2	60305	59217	1089	Protein C
2	61248	61928	681	hypothetical protein
2	61921	62256	336	hypothetical protein
2	62253	63029	777	Resolvase
2	64460	63720	741	DNA replication protein
2	65466	66632	1167	Chromosome (plasmid) partitioning protein ParA
2	66632	67600	969	Chromosome (plasmid) partitioning protein ParB
2	69550	68426	1125	Error-prone, lesion bypass DNA polymerase V (UmuC)
2	70128	69697	432	Error-prone repair protein UmuD
2	70357	71331	975	Putative stability/partitioning protein encoded within prophage CP-933T
2	71334	71996	663	mediator of plasmid stability
2	72000	72263	264	hypothetical protein
2	72409	72789	381	hypothetical protein
2	73284	74240	957	Mobile element protein
2	74863	76362	1500	hypothetical protein
2	76368	77513	1146	hypothetical protein
2	77582	79312	1731	ThiF family protein
2	80380	81072	693	Adenine-specific methyltransferase (EC 2.1.1.72)
2	81069	81290	222	putative cytoplasmic protein
2	81346	81768	423	hypothetical protein
2	82123	82551	429	putative antirestriction protein
2	82594	83004	411	Orf52 protein
2	83054	83251	198	hypothetical protein
2	84763	86775	2013	FIG00626409: hypothetical protein
2	86813	87247	435	PsiB protein
2	87244	87975	732	PsiA protein
2	87972	88202	231	FIG00626354: hypothetical protein
2	88244	88423	180	hypothetical protein
2	89700	90014	315	FIG00638017: hypothetical protein
2	90074	90535	462	hypothetical protein
2	90623	90769	147	Succinate dehydrogenase flavoprotein subunit (EC 1.3.99.1)
2	90810	91601	792	possible type I restriction enzyme M subunit
2	91644	91979	336	hypothetical protein
2	92979	93800	822	unnamed protein product
2	94368	93829	540	Hpa2 protein
2	95204	95353	150	hypothetical protein
2	95862	95392	471	hypothetical protein
2	96359	96583	225	FIG00627158: hypothetical protein
2	96895	97476	582	IncF plasmid conjugative transfer pilus assembly protein TraE
2	97488	98228	741	IncF plasmid conjugative transfer pilus assembly protein TraK
2	98225	99628	1404	IncF plasmid conjugative transfer pilus assembly protein TraB
2	99638	100060	423	hypothetical protein
2	100320	100517	198	hypothetical protein
2	100681	101076	396	hypothetical protein
2	101135	101674	540	IncF plasmid conjugative transfer pilus assembly protein TraV
2	101671	101925	255	hypothetical protein
2	101922	104531	2610	IncF plasmid conjugative transfer pilus assembly protein TraC
2	104513	104941	429	IncF plasmid conjugative transfer protein TrbI
2	104965	105573	609	IncF plasmid conjugative transfer pilus assembly protein TraW
2	105678	105962	285	hypothetical protein
2	105953	106231	279	hypothetical protein
2	106222	107232	1011	hypothetical protein
2	107337	107558	222	FIG00626948: hypothetical protein
2	107614	107937	324	FIG00626184: hypothetical protein
2	107934	108932	999	IncF plasmid conjugative transfer pilus assembly protein TraU
2	108943	109566	624	IncF plasmid conjugative transfer protein TrbC
2	109563	111422	1860	IncF plasmid conjugative transfer protein TraN
2	111419	112201	783	IncF plasmid conjugative transfer pilus assembly protein TraF
2	112211	112702	492	hypothetical protein
2	112699	112917	219	hypothetical protein
2	112907	113518	612	IncF plasmid conjugative transfer protein TrbB
2	113536	113799	264	hypothetical protein
2	113796	115160	1365	IncF plasmid conjugative transfer pilus assembly protein TraH
2	115160	118570	3411	IncF plasmid conjugative transfer protein TraG
2	119326	120057	732	IncF plasmid conjugative transfer surface exclusion protein TraT
2	120196	120438	243	hypothetical protein
2	120687	120998	312	FIG00626859: hypothetical protein
2	121116	123707	2592	IncF plasmid conjugative transfer protein TraD
2	124021	123893	129	hypothetical protein
2	124052	129127	5076	IncF plasmid conjugative transfer DNA-nicking and unwinding protein TraI
2	129156	129944	789	Outer membrane protein assembly factor YaeT precursor
2	130569	130453	117	hypothetical protein
2	131071	131580	510	PapA
2	132054	132182	129	hypothetical protein
2	132198	134693	2496	Fimbriae usher protein StfC
2	134742	135461	720	Periplasmic fimbrial chaperone
2	135461	136066	606	MrfE
2	136076	136546	471	hypothetical protein
2	136543	137031	489	MrfF
2	137038	137559	522	Fimbrial subunit
2	137605	137826	222	hypothetical protein
2	137882	138766	885	hypothetical protein
2	138896	139540	645	DNA-binding response regulator, LuxR family
2	139566	143165	3600	Hybrid sensory histidine kinase in two-component regulatory system with EvgA
2	143817	143179	639	DNA-binding response regulator, LuxR family
2	143964	143848	117	hypothetical protein
2	144419	144144	276	Carbonic anhydrase (EC 4.2.1.1)
2	144607	144416	192	Carbonic anhydrase (EC 4.2.1.1)
2	144717	144604	114	Carbonic anhydrase (EC 4.2.1.1)
2	145449	145273	177	Uncharacterized iron-regulated membrane protein; Iron-uptake factor PiuB
2	145542	145685	144	hypothetical protein
2	147060	146071	990	integrase/recombinase
2	147308	148459	1152	FIG00642200: hypothetical protein
2	151314	149545	1770	Sulfur carrier protein adenylyltransferase ThiF
2	152612	151314	1299	FIG01202724: hypothetical protein
2	153685	152612	1074	patatin-related protein
2	154048	154173	126	hypothetical protein
2	155681	154284	1398	Mobile element protein
2	156613	156347	267	FIG032766: hypothetical protein
2	157267	158280	1014	Replication initiation protein
2	159214	159765	552	Putative membrane protein
2	160066	159740	327	hypothetical protein
2	160869	160198	672	IncF plasmid conjugative transfer pilin acetylase TraX
2	161813	161313	501	hypothetical protein
2	162320	161826	495	Micrococcal nuclease (thermonuclease) homologs
2	162739	162380	360	Helix-turn-helix motif
2	163047	162745	303	putative membrane protein
2	163378	163545	168	FIG00641067: hypothetical protein
2	163654	163905	252	hypothetical protein
