# Supplementary material for: Multi-drug resistant Enterobacter bugandensis species isolated from the International Space Station and comparative genomic analyses with human pathogenic strains
Source: BMC Microbiol. 2018 Nov 23;18:175. doi: 10.1186/s12866-018-1325-2 (PMC6251167; doi:10.1186/s12866-018-1325-2)
Supplement: Supplementary file 3 — Table S3. Detailed function(s) of all the AMR genes associated with 5 ISS strains. (XLSX 14 kb) [file 12866_2018_1325_MOESM3_ESM.xlsx]

## Sheet: table
Supplementary Table S3. Detailed function(s) of all the AMR genes associated with 5 ISS strains
Category	Subcategory	Subsystem	Role
Virulence	Adhesion	Mediator of hyperadherence YidE in Enterobacteria and its conserved region	16 kDa heat shock protein B
Virulence	Adhesion	Mediator of hyperadherence YidE in Enterobacteria and its conserved region	Mediator of hyperadherence YidE
Virulence	Adhesion	Mediator of hyperadherence YidE in Enterobacteria and its conserved region	16 kDa heat shock protein A
Virulence	Adhesion	Mediator of hyperadherence YidE in Enterobacteria and its conserved region	Uncharacterized protein YidR
Virulence	Adhesion	Mediator of hyperadherence YidE in Enterobacteria and its conserved region	Outer membrane lipoprotein YidQ
Virulence	Adhesion	Mediator of hyperadherence YidE in Enterobacteria and its conserved region	HTH-type transcriptional regulator YidP
Virulence	Bacteriocins, ribosomally synthesized antibacterial peptides	Tolerance to colicin E2	Conserved uncharacterized protein CreA
Virulence	Bacteriocins, ribosomally synthesized antibacterial peptides	Tolerance to colicin E2	Two-component response regulator CreC
Virulence	Bacteriocins, ribosomally synthesized antibacterial peptides	Tolerance to colicin E2	Inner membrane protein CreD
Virulence	Bacteriocins, ribosomally synthesized antibacterial peptides	Tolerance to colicin E2	Two-component response regulator CreB
Virulence	Bacteriocins, ribosomally synthesized antibacterial peptides	Colicin V and Bacteriocin Production Cluster	Folylpolyglutamate synthase (EC 6.3.2.17)
Virulence	Bacteriocins, ribosomally synthesized antibacterial peptides	Colicin V and Bacteriocin Production Cluster	Amidophosphoribosyltransferase (EC 2.4.2.14)
Virulence	Bacteriocins, ribosomally synthesized antibacterial peptides	Colicin V and Bacteriocin Production Cluster	Colicin V production protein
Virulence	Bacteriocins, ribosomally synthesized antibacterial peptides	Colicin V and Bacteriocin Production Cluster	Dihydrofolate synthase (EC 6.3.2.12)
Virulence	Bacteriocins, ribosomally synthesized antibacterial peptides	Colicin V and Bacteriocin Production Cluster	Acetyl-coenzyme A carboxyl transferase beta chain (EC 6.4.1.2)
Virulence	Bacteriocins, ribosomally synthesized antibacterial peptides	Colicin V and Bacteriocin Production Cluster	DedA protein
Virulence	Bacteriocins, ribosomally synthesized antibacterial peptides	Colicin V and Bacteriocin Production Cluster	DedD protein
Virulence	Bacteriocins, ribosomally synthesized antibacterial peptides	Colicin V and Bacteriocin Production Cluster	tRNA pseudouridine synthase A (EC 4.2.1.70)
Virulence	Resistance to antibiotics and toxic compounds	The mdtABCD multidrug resistance cluster	Multidrug transporter MdtC
Virulence	Resistance to antibiotics and toxic compounds	The mdtABCD multidrug resistance cluster	Response regulator BaeR
Virulence	Resistance to antibiotics and toxic compounds	The mdtABCD multidrug resistance cluster	Multidrug transporter MdtB
Virulence	Resistance to antibiotics and toxic compounds	The mdtABCD multidrug resistance cluster	Probable RND efflux membrane fusion protein
Virulence	Resistance to antibiotics and toxic compounds	The mdtABCD multidrug resistance cluster	Sensory histidine kinase BaeS
Virulence	Resistance to antibiotics and toxic compounds	The mdtABCD multidrug resistance cluster	Multidrug transporter MdtD
Virulence	Resistance to antibiotics and toxic compounds	Lysozyme inhibitors	Membrane-bound lysozyme inhibitor of c-type lysozyme
Virulence	Resistance to antibiotics and toxic compounds	Multiple Antibiotic Resistance MAR locus	Multiple antibiotic resistance protein MarR
Virulence	Resistance to antibiotics and toxic compounds	Multiple Antibiotic Resistance MAR locus	Multiple antibiotic resistance protein MarB
Virulence	Resistance to antibiotics and toxic compounds	Multiple Antibiotic Resistance MAR locus	Multiple antibiotic resistance protein MarA
Virulence	Resistance to antibiotics and toxic compounds	Multiple Antibiotic Resistance MAR locus	Multiple antibiotic resistance protein MarC
Virulence	Resistance to antibiotics and toxic compounds	Copper homeostasis	Copper-translocating P-type ATPase (EC 3.6.3.4)
Virulence	Resistance to antibiotics and toxic compounds	Copper homeostasis	Blue copper oxidase CueO precursor
Virulence	Resistance to antibiotics and toxic compounds	Copper homeostasis	Copper resistance protein D
Virulence	Resistance to antibiotics and toxic compounds	Copper homeostasis	Copper resistance protein C precursor
Virulence	Resistance to antibiotics and toxic compounds	Cobalt-zinc-cadmium resistance	DNA-binding heavy metal response regulator
Virulence	Resistance to antibiotics and toxic compounds	Cobalt-zinc-cadmium resistance	Cobalt-zinc-cadmium resistance protein
Virulence	Resistance to antibiotics and toxic compounds	Cobalt-zinc-cadmium resistance	Cobalt-zinc-cadmium resistance protein CzcA
Virulence	Resistance to antibiotics and toxic compounds	Cobalt-zinc-cadmium resistance	Zinc transporter ZitB
Virulence	Resistance to antibiotics and toxic compounds	Cobalt-zinc-cadmium resistance	Probable Co/Zn/Cd efflux system membrane fusion protein
Virulence	Resistance to antibiotics and toxic compounds	Cobalt-zinc-cadmium resistance	Cation efflux system protein CusA
Virulence	Resistance to antibiotics and toxic compounds	Adaptation to d-cysteine	Cystine ABC transporter, permease protein
Virulence	Resistance to antibiotics and toxic compounds	Adaptation to d-cysteine	Cystine ABC transporter, ATP-binding protein
Virulence	Resistance to antibiotics and toxic compounds	Adaptation to d-cysteine	D-cysteine desulfhydrase (EC 4.4.1.15)
Virulence	Resistance to antibiotics and toxic compounds	Multidrug Resistance, Tripartite Systems Found in Gram Negative Bacteria	Outer membrane component of tripartite multidrug resistance system
Virulence	Resistance to antibiotics and toxic compounds	Multidrug Resistance, Tripartite Systems Found in Gram Negative Bacteria	Membrane fusion component of tripartite multidrug resistance system
Virulence	Resistance to antibiotics and toxic compounds	Multidrug Resistance, Tripartite Systems Found in Gram Negative Bacteria	Inner membrane component of tripartite multidrug resistance system
Virulence	Resistance to antibiotics and toxic compounds	Mercuric reductase	PF00070 family, FAD-dependent NAD(P)-disulphide oxidoreductase
Virulence	Resistance to antibiotics and toxic compounds	Streptothricin resistance	Streptothricin acetyltransferase, Streptomyces lavendulae type
Virulence	Resistance to antibiotics and toxic compounds	Resistance to fluoroquinolones	DNA gyrase subunit B (EC 5.99.1.3)
Virulence	Resistance to antibiotics and toxic compounds	Resistance to fluoroquinolones	DNA gyrase subunit A (EC 5.99.1.3)
Virulence	Resistance to antibiotics and toxic compounds	Resistance to fluoroquinolones	Topoisomerase IV subunit B (EC 5.99.1.-)
Virulence	Resistance to antibiotics and toxic compounds	Resistance to fluoroquinolones	Topoisomerase IV subunit A (EC 5.99.1.-)
Virulence	Resistance to antibiotics and toxic compounds	Arsenic resistance	Arsenical resistance operon repressor
Virulence	Resistance to antibiotics and toxic compounds	Arsenic resistance	Arsenic efflux pump protein
Virulence	Resistance to antibiotics and toxic compounds	Arsenic resistance	Arsenate reductase (EC 1.20.4.1)
Virulence	Resistance to antibiotics and toxic compounds	Copper homeostasis: copper tolerance	Secreted protein, suppressor for copper-sensitivity ScsC
Virulence	Resistance to antibiotics and toxic compounds	Copper homeostasis: copper tolerance	Suppression of copper sensitivity: putative copper binding protein ScsA
Virulence	Resistance to antibiotics and toxic compounds	Copper homeostasis: copper tolerance	Membrane protein, suppressor for copper-sensitivity ScsB
Virulence	Resistance to antibiotics and toxic compounds	Copper homeostasis: copper tolerance	Membrane protein, suppressor for copper-sensitivity ScsD
Virulence	Resistance to antibiotics and toxic compounds	Copper homeostasis: copper tolerance	Copper homeostasis protein CutE
Virulence	Resistance to antibiotics and toxic compounds	Copper homeostasis: copper tolerance	Magnesium and cobalt efflux protein CorC
Virulence	Resistance to antibiotics and toxic compounds	Copper homeostasis: copper tolerance	Copper homeostasis protein CutF precursor
Virulence	Resistance to antibiotics and toxic compounds	Fosfomycin resistance	Fosfomycin resistance protein FosA
Virulence	Resistance to antibiotics and toxic compounds	Beta-lactamase	Beta-lactamase (EC 3.5.2.6)
Virulence	Resistance to antibiotics and toxic compounds	Beta-lactamase	Metal-dependent hydrolases of the beta-lactamase superfamily I
Virulence	Resistance to antibiotics and toxic compounds	Multidrug Resistance Efflux Pumps	RND efflux system, outer membrane lipoprotein, NodT family
Virulence	Resistance to antibiotics and toxic compounds	Multidrug Resistance Efflux Pumps	RND efflux system, membrane fusion protein CmeA
Virulence	Resistance to antibiotics and toxic compounds	Multidrug Resistance Efflux Pumps	RND efflux system, outer membrane lipoprotein CmeC
Virulence	Resistance to antibiotics and toxic compounds	Multidrug Resistance Efflux Pumps	Multi antimicrobial extrusion protein (Na(+)/drug antiporter), MATE family of MDR efflux pumps
Virulence	Resistance to antibiotics and toxic compounds	Multidrug Resistance Efflux Pumps	Transcription repressor of multidrug efflux pump acrAB operon, TetR (AcrR) family
Virulence	Resistance to antibiotics and toxic compounds	Multidrug Resistance Efflux Pumps	RND efflux system, inner membrane transporter CmeB
Virulence	Resistance to antibiotics and toxic compounds	Multidrug Resistance Efflux Pumps	Multidrug-efflux transporter, major facilitator superfamily (MFS) (TC 2.A.1)
Virulence	Resistance to antibiotics and toxic compounds	Multidrug Resistance Efflux Pumps	Probable transcription regulator protein of MDR efflux pump cluster
Virulence	Resistance to antibiotics and toxic compounds	Multidrug Resistance Efflux Pumps	Macrolide export ATP-binding/permease protein MacB (EC 3.6.3.-)
Virulence	Resistance to antibiotics and toxic compounds	Multidrug Resistance Efflux Pumps	Acriflavin resistance protein
Virulence	Resistance to antibiotics and toxic compounds	Multidrug Resistance Efflux Pumps	Membrane fusion protein of RND family multidrug efflux pump
Virulence	Resistance to antibiotics and toxic compounds	Multidrug Resistance Efflux Pumps	Macrolide-specific efflux protein MacA
Virulence	Resistance to antibiotics and toxic compounds	Multidrug Resistance Efflux Pumps	Type I secretion outer membrane protein, TolC precursor
Virulence	Invasion and intracellular resistance	Mycobacterium virulence operon involved in protein synthesis (SSU ribosomal proteins)	SSU ribosomal protein S7p (S5e)
Virulence	Invasion and intracellular resistance	Mycobacterium virulence operon involved in protein synthesis (SSU ribosomal proteins)	Translation elongation factor G
Virulence	Invasion and intracellular resistance	Mycobacterium virulence operon involved in protein synthesis (SSU ribosomal proteins)	Translation elongation factor Tu
Virulence	Invasion and intracellular resistance	Mycobacterium virulence operon involved in protein synthesis (SSU ribosomal proteins)	SSU ribosomal protein S12p (S23e)
Virulence	Invasion and intracellular resistance	Mycobacterium virulence operon involved in DNA transcription	DNA-directed RNA polymerase beta' subunit (EC 2.7.7.6)
Virulence	Invasion and intracellular resistance	Mycobacterium virulence operon involved in DNA transcription	DNA-directed RNA polymerase beta subunit (EC 2.7.7.6)
Virulence	Invasion and intracellular resistance	Mycobacterium virulence operon possibly involved in quinolinate biosynthesis	Quinolinate synthetase (EC 2.5.1.72)
Virulence	Invasion and intracellular resistance	Mycobacterium virulence operon possibly involved in quinolinate biosynthesis	Quinolinate phosphoribosyltransferase [decarboxylating] (EC 2.4.2.19)
Virulence	Invasion and intracellular resistance	Mycobacterium virulence operon possibly involved in quinolinate biosynthesis	L-aspartate oxidase (EC 1.4.3.16)
Virulence	Invasion and intracellular resistance	Mycobacterium virulence operon involved in protein synthesis (LSU ribosomal proteins)	LSU ribosomal protein L35p
Virulence	Invasion and intracellular resistance	Mycobacterium virulence operon involved in protein synthesis (LSU ribosomal proteins)	Translation initiation factor 3
Virulence	Invasion and intracellular resistance	Mycobacterium virulence operon involved in protein synthesis (LSU ribosomal proteins)	LSU ribosomal protein L20p
